# Supplementary material for: Prevalence, Genetic Diversity and Factors Associated with Distribution of Listeria monocytogenes and Other Listeria spp. in Cattle Farms in Latvia
Source: Pathogens. 2021 Jul 6;10(7):851. doi: 10.3390/pathogens10070851 (PMC8308843; doi:10.3390/pathogens10070851)
Supplement: Supplementary file 1 [file pathogens-10-00851-s001.zip]

Archive with 1 entries (1 files):
- pathogens-1252267-SI.pdf
